# Supplementary material for: Hydrogen Sulfide Inhibits Enzymatic Browning of Fresh-Cut Chinese Water Chestnuts
Source: Front Nutr. 2021 Jun 4;8:652984. doi: 10.3389/fnut.2021.652984 (PMC8212951; doi:10.3389/fnut.2021.652984)
Supplement: Supplementary file 1 [file Table_1.XLS]

## Sheet: BI 
	CK(0)
	13.1838	13.3334	13.4234
	13.3135
	0.0988261
	CK(2)			10(2)			15(2)
	26.3503	26.4212	28.4406	23.1303	24.622	26.8445	21.6535	22.7974	23.8632
		27.0707			24.8656			22.7714
		0.969102			1.52605			0.902286
	CK(4)			10(4)			15(4)
	116.762	115.148	117.669	110.237	103.492	110.305	87.5905	88.4348	92.9264
		116.526			108.011			89.6506
		1.04258			3.19558			2.34188
	CK(6)			10(6)			15(6)
	164.062	158.904	175.584	140.9	135.661	148.832	113.4	116.121	122.829
		166.183			141.798			117.45
		6.9729			5.41445			3.96235
	CK(8)			10(8)			15(8)
	240.328	222.452	232.026	183.527	176.71	177.311	144.174	146.156	146.786
		231.602			179.183			145.705
		7.30426			3.08143			1.1128
		CK		10		15
	0	13.3135	0.0988261	13.3135	0.0988261	13.3135	0.0988261
	2	27.0707	0.969102	24.8656	1.52605	22.7714	0.902286
	4	116.526	1.04258	108.011	3.19558	89.6506	2.34188
	6	166.183	6.9729	141.798	5.41445	117.45	3.96235
	8	231.602	7.30426	179.183	3.08143	145.705	1.1128

## Sheet: H2O2 
	CK(0)
	0.872093	0.702868	0.47093
		0.681964
		0.16444
	CK(2)			10(2)			15(2)
	0.932757	0.94186	0.906977	0.889535	0.839519	0.784884	0.779326	0.767442	0.802326
		0.927198			0.837979			0.783031
		0.0147738			0.0427375			0.0144802
	CK(4)			10(4)			15(4)
	1.97093	2.28488	2.12695	1.7975	1.85756	1.7093	1.81395	1.65698	1.74118
		2.12759			1.78812			1.73737
		0.128172			0.0608874			0.0641421
	CK(6)			10(6)			15(6)
	3.17795	3.26163	3.08721	2.84302	2.85747	2.89535	2.87791	2.78576	2.70349
		3.17559			2.86528			2.78905
		0.0712255			0.0220644			0.0712442
	CK(8)			10(8)			15(8)
	4.72674	4.62948	4.5	3.86926	4.21744	3.5686	3.69727	3.59302	3.78488
		4.61874			3.8851			3.69172
		0.0928788			0.265123			0.0784247
		CK		10		15
	0	0.681964	0.16444	0.681964	0.16444	0.681964	0.16444
	2	0.927198	0.0147738	0.837979	0.0427375	0.783031	0.0144802
	4	2.12759	0.128172	1.78812	0.0608874	1.73737	0.0641421
	6	3.17559	0.0712255	2.86528	0.0220644	2.78905	0.0712442
	8	4.61874	0.0928788	3.8851	0.265123	3.69172	0.0784247

## Sheet: O2-
	CK(0)
	2.78761	2.78761	2.45376
	2.67633
	0.157376
	CK(2)			10(2)			15(2)
	3.95607	4.04327	4.12299	3.62222	3.4553	3.51428	3.12145	3.28838	3.28838
		4.04077			3.5306			3.23273
		0.0681687			0.0691156			0.0786881
	CK(4)			10(4)			15(4)
	4.45683	4.28991	4.39226	3.62222	3.78914	3.68464	3.51996	3.4553	3.62222
		4.37967			3.69867			3.53249
		0.0687254			0.0688638			0.0687194
	CK(6)			10(6)			15(6)
	4.45683	4.53869	4.62376	4.28991	4.12299	4.21057	3.95607	3.78914	3.88366
		4.53976			4.20782			3.87629
		0.0681501			0.0681736			0.0683449
	CK(8)			10(8)			15(8)
	4.12299	4.27998	4.45683	4.28991	4.12299	4.19468	3.97045	4.06607	3.54622
		4.2866			4.20253			3.86091
		0.136372			0.0683714			0.225918
		CK		10		15
	0	2.67633	0.157376	2.67633	0.157376	2.67633	0.157376
	2	4.04077	0.0681687	3.5306	0.0691156	3.23273	0.0786881
	4	4.37967	0.0687254	3.69867	0.0688638	3.53249	0.0687194
	6	4.53976	0.0681501	4.20782	0.0681736	3.87629	0.0683449
	8	4.2866	0.136372	4.20253	0.0683714	3.86091	0.225918

## Sheet: Total phenol
	CK(0)
	1.12644	1.26437	1.54023
	1.31034
	0.17203
	CK(2)			10(2)			15(2)
	1.4023	1.42989	1.4636	1.70943	1.81609	1.60153	2.01219	1.67116	2.27819
		1.43193			1.70902			1.98718
		0.0250681			0.087594			0.248448
	CK(4)			10(4)			15(4)
	1.77207	2.24938	2.5804	2.83745	2.599	2.96552	2.99789	2.86993	2.78693
		2.20061			2.80066			2.88492
		0.331796			0.151874			0.0867731
	CK(6)			10(6)			15(6)
	3.11617	3.08608	3.01282	3.72115	3.45126	3.58654	3.6705	3.91571	4.08429
		3.07169			3.58632			3.89017
		0.0434031			0.11018			0.169893
	CK(8)			10(8)			15(8)
	4.1939	4.36183	4.26453	5.61778	5.10011	5.49787	5.74945	5.78946	5.96137
		4.27342			5.40525			5.83343
		0.0688451			0.221251			0.0919339
		CK		10		15
	0	1.31034	0.17203	1.31034	0.17203	1.31034	0.17203
	2	1.43193	0.0250681	1.70902	0.087594	1.98718	0.248448
	4	2.20061	0.331796	2.80066	0.151874	2.88492	0.0867731
	6	3.07169	0.0434031	3.58632	0.11018	3.89017	0.169893
	8	4.27342	0.0688451	5.40525	0.221251	5.83343	0.0919339

## Sheet: PAL 
	CK(0)
	3.114	3.633	3.46
	3.40233
	0.215769
	CK(2)			10(2)			15(2)
	3.806	3.979	3.8925	3.7195	3.979	3.46	2.941	2.941	2.768
		3.8925			3.7195			2.88333
		0.070627			0.211881			0.081553
	CK(4)			10(4)			15(4)
	4.152	4.3198	4.498	4.152	3.806	3.9786	3.8171	3.469	3.6149
		4.32327			3.97887			3.63367
		0.141275			0.141254			0.142729
	CK(6)			10(6)			15(6)
	5.5298	5.75	5.329	4.158	4.152	4.146	3.7195	3.633	3.633
		5.53627			4.152			3.66183
		0.171933			0			0.0407765
	CK(8)			10(8)			15(8)
	5.363	5.53707	5.709	3.989	4.4215	4.39565	3.979	4.155	4.0628
		5.53636			4.26872			4.0656
		0.141255			0.198071			0.071879
		CK		10		15
	0	3.40233	0.215769	3.40233	0.215769	3.40233	0.215769
	2	3.8925	0.070627	3.7195	0.211881	2.88333	0.081553
	4	4.32327	0.141275	3.97887	0.141254	3.63367	0.142729
	6	5.53627	0.171933	4.152	0	3.66183	0.0407765
	8	5.53636	0.141255	4.26872	0.198071	4.0656	0.071879

## Sheet: PPO 
	CK(0)
	26.8	23.96	22.3
		24.3533
		1.85805
	CK(2)			10(2)			15(2)
	62.28	66.09	72.38	53.77	64.3	68.29	49.8	48.3	47.4
		66.9167			62.12			48.5
		4.16454			6.12492			0.989949
	CK(4)			10(4)			15(6)
	78	73.8	74.8	68.9	67.2	72	62.6	63.6	64.1
		75.5333			69.3667			63.4333
		1.79134			1.98718			0.62361
	CK(6)			10(6)			15(6)
	74.3	78.7	86	53.5	53.8	52.2	51.87	46.43	49.76
		79.6667			53.1667			49.3533
		4.82517			0.694422			2.23941
	CK(8)			10(8)			15(8)
	75	78.6	76.5	53.64	51.82	56.57	43.65	46.67	47.68
		76.7			54.01			46
		1.47648			1.95675			1.71209
		CK		10		15
	0	24.3533	1.85805	24.3533	1.85805	24.3533	1.85805
	2	66.9167	4.16454	62.12	6.12492	48.5	0.989949
	4	75.5333	1.79134	69.3667	1.98718	63.4333	0.62361
	6	79.6667	4.82517	53.1667	0.694422	49.3533	2.23941
	8	76.7	1.47648	54.01	1.95675	46	1.71209

## Sheet: POD 
	CK(0)
	432.98	398.754	345.65
		392.461
		35.9289
	CK(2)			10(2)			15(2)
	499.41	498.11	501.31	483.94	464.985	442.75	431.98	425.98	428.98
		499.61			463.892			428.98
		1.31403			16.8335			2.44949
	CK(4)			10(4)			15(4)
	573.64	612.97	525.64	570.64	535.975	499.31	429.98	427.98	430.98
		570.75			535.308			429.647
		35.7108			29.1242			1.24722
	CK(6)			10(6)			15(6)
	647.96	711.63	709.3	576.64	642.97	635.305	571.54	570.53	569.975
		689.63			618.305			570.682
		29.4805			29.6273			0.647847
	CK(8)			10(8)			15(8)
	841.96	822.37	798.63	736.3	821.96	793.36	784.63	784.63	713.3
		820.987			783.873			760.853
		17.7164			35.6081			33.6253
		CK		10		15
	0	392.461	35.9289	392.461	35.9289	392.461	35.9289
	2	499.61	1.31403	463.892	16.8335	428.98	2.44949
	4	570.75	35.7108	535.308	29.1242	429.647	1.24722
	6	689.63	29.4805	618.305	29.6273	570.682	0.647847
	8	820.987	17.7164	783.873	35.6081	760.853	33.6253

## Sheet: CAT 
	CK(0)
	155.94	149.16	162.72
	155.94
	5.53585
	CK(2)			10(2)			15(2)
	142.38	145.77	149.16	149.16	149.16	149.16	159.33	155.94	162.72
	145.77			149.16			159.33
	2.76792			0			2.76792
	CK(4)			10(4)			15(4)
	135.6	132.21	128.82	138.99	135.6	142.38	155.775	155.894	155.92
	132.21			138.99				155.863
	2.76792			2.76792				0.0633194
	CK(6)			10(6)			15(6)
	128.82	128.82	128.82	135.6	132.21	128.82	149.16	142.38	145.77
	128.82			132.21			145.77
	8.12549e-13			2.76792			2.76792
	CK(8)			10(8)			15(8)
	122.04	125.92	122.747	128.82	128.853	128.92	135.489	135.537	135.459
		123.569			128.864			135.495
		1.68731			0.0415805			0.0320858
		CK		10		15
	0	155.94	5.53585	155.94	5.53585	155.94	5.53585
	2	145.77	2.76792	149.16	0	159.33	2.76792
	4	132.21	2.76792	138.99	2.76792	155.863	0.0633194
	6	128.82	8.12549e-13	132.21	2.76792	145.77	2.76792
	8	123.569	1.68731	128.864	0.0415805	135.495	0.0320858

## Sheet: SOD 
	CK(0)
	96.1357	93.4545	93.7859
	94.4587
	1.19349
	CK(2)			10(2)			15(2)
	61.3019	61.7757	57.15	75.6122	74.7866	66.1579	99.2361	96.4757	96.2365
	60.0759			73.3644				97.3161
	2.07791			2.27866				1.36112
	CK(4)			10(4)			15(4)
	57.6019	53.1902	62.0135	59.5478	59.6636	59.432	77.0044	73.9682	73.8743
	57.6019			59.5478				74.949
	3.6021			0.0945305				1.45393
	CK(6)			10(6)			15(6)
	54.7082	54.5989	54.4896	57.1574	56.0314	58.2834	68.1765	67.4142	67.7953
	54.5989			57.1574			67.7953
	0.0892161			0.919404			0.311185
	CK(8)			10(8)			15(8)
	51.6994	53.3133	54.9273	54.3965	52.7615	56.0314	66.9096	65.1653	66.0374
	53.3133			54.3965			66.0374
	1.31779			1.3349			0.712111
		CK		10		15
	0	94.4587	1.19349	94.4587	1.19349	94.4587	1.19349
	2	60.0759	2.07791	73.3644	2.27866	97.3161	1.36112
	4	57.6019	3.6021	59.5478	0.0945305	74.949	1.45393
	6	54.5989	0.0892161	57.1574	0.919404	67.7953	0.311185
	8	53.3133	1.31779	54.3965	1.3349	66.0374	0.712111

## Sheet: APX 
	CK(0)
	1.611	1.569	1.5394
		1.57313
		0.0293763
	CK(2)			10(2)			15(2)
	1.47675	1.4678	1.4857	1.57585	1.5692	1.5714	1.61995	1.6289	1.611
	1.47675				1.57215		1.61995
	0.00730764				0.00276525		0.00730764
	CK(4)			10(4)			15(4)
	1.432	1.4678	1.432	1.4857	1.49465	1.5036	1.60205	1.5931	1.611
	1.44393			1.49465			1.60205
	0.0168763			0.00730764			0.00730764
	CK(6)			10(6)			15(6)
	1.27928	1.253	1.3246	1.34964	1.3425	1.3604	1.4857	1.5036	1.49829
		1.28563			1.35085			1.49586
		0.0295731			0.00735734			0.00750651
	CK(8)			10(8)			15(8)
	1.3246	1.29775	1.2709	1.3604	1.3067	1.33355	1.4857	1.4678	1.4499
	1.29775			1.33355			1.4678
	0.0219229			0.0219229			0.0146153
		CK		10		15
	0	1.57313	0.0293763	1.57313	0.0293763	1.57313	0.0293763
	2	1.47675	0.00730764	1.57215	0.00276525	1.61995	0.00730764
	4	1.44393	0.0168763	1.49465	0.00730764	1.60205	0.00730764
	6	1.2888	0.0295731	1.35145	0.00735734	1.49465	0.00750651
	8	1.29775	0.0219229	1.33355	0.0219229	1.4678	0.0146153

[truncated: 1 more sheets: GR ]
